# Supplementary material for: Combined Role of Spirulina and Exercise-Based Interventions in Individuals with Overweight and Obesity: A Systematic Review and Meta-Analysis
Source: J Clin Med. 2026 Mar 11;15(6):2137. doi: 10.3390/jcm15062137 (PMC13026846; doi:10.3390/jcm15062137)
Supplement: Supplementary file 1 [file jcm-15-02137-s001.zip]

Archive with 1 entries (1 files):
- jcm-4160314-supplementary.pdf
